# Supplementary material for: Assessment of Hydroxyl Radical Reactivity in Sulfur-Containing Amino Acid Models Under Acidic pH
Source: Int J Mol Sci. 2025 Jul 25;26(15):7203. doi: 10.3390/ijms26157203 (PMC12346816; doi:10.3390/ijms26157203)
Supplement: Supplementary file 1 [file ijms-26-07203-s001.zip]

Archive with 1 entries (1 files):
- ijms-3740973-supplementary.pdf
